# Supplementary material for: Detection and Molecular Characterization of the SARS-CoV-2 Delta Variant and the Specific Immune Response in Companion Animals in Switzerland
Source: Viruses. 2023 Jan 15;15(1):245. doi: 10.3390/v15010245 (PMC9864232; doi:10.3390/v15010245)
Supplement: Supplementary file 1 [file viruses-15-00245-s001.zip]

Archive with 1 entries (1 files):
- gisaid_supplemental_table_epi_set_221201wf.pdf
